# Supplementary material for: Identification of hub genes and prediction of the ceRNA network in adult sepsis
Source: PeerJ. 2025 Aug 13;13:e19619. doi: 10.7717/peerj.19619 (PMC12357545; doi:10.7717/peerj.19619)
Supplement: Supplemental Information 12 [file peerj-13-19619-s012.r]

#### Example
rm(list = ls())
library(ggplot2)
library(dplyr)
set.seed(2012)
data <- data.frame(
  id = paste0("ca",1:20), 
  p = runif(20,0,0.05), # runif(n, min, max): n = number of observations, min/max = distribution range
  change = sample(c("up","down"),20,replace = T)
)
head(data)
data <- data %>% 
  mutate(p2 = ifelse(change == "up", -log10(p), log10(p))) %>% 
  arrange(change,p2) 
data$id = factor(data$id,levels = unique(data$id),ordered = T)
head(data)
tmp = with(data, labeling::extended(range(p2)[1], range(p2)[2], m = 5));tmp
lm = tmp[c(1,length(tmp))];lm

ggplot(data, aes(x=id, y=p2)) + 
  geom_bar(stat='identity', aes(fill=change), width=.7)+
  # fill = 'pink' # change fill color; width = 0.9 # change bar width
  coord_flip()+  # flip cartesian coordinates to make horizontal bars vertical
  theme_light() +
  # See: https://zhuanlan.zhihu.com/p/463041897
  # theme_grey() default background with light gray and white grid lines, no border
  # theme_bw() similar to default but with white background and light gray grid lines, no border
  # theme_linedraw() white background with black grid lines and borders
  # theme_light() white background with light gray grid lines and light gray borders
  ylim(lm)+
  scale_y_continuous(breaks = tmp,
                     labels = abs(tmp))+
  theme(
    legend.position = "none", # legend.position parameter places legend in chart area
    panel.border = element_blank() # remove border
  ) 


#### Practical Application
rm(list = ls())
library(ggplot2)
library(dplyr)
input <- read_tsv("F:/Decoding Helix Courses/GEOdatasets_spsis1/DEG_SPSIS/RRP/all_signi_result_P_F.tsv")
head(input)
input_up <- input[1:95,]
input_down <- input[96:164,]

gene.df_up <- bitr(input_up$SYMBOL,
                   fromType = "SYMBOL",
                   toType =  "ENTREZID",
                   # drop = TRUE, # remove NA and unmatched gene names
                   OrgDb = org.Hs.eg.db)

gene.df_down <- bitr(input_down$SYMBOL,
                     fromType = "SYMBOL",
                     toType =  "ENTREZID",
                     # drop = TRUE, # remove NA and unmatched gene names
                     OrgDb = org.Hs.eg.db)

### GO Enrichment Analysis ----
ego_up <- enrichGO(gene = gene.df_up$ENTREZID,
                   OrgDb = org.Hs.eg.db, 
                   ont = "ALL", # default is "MF", ALL means all categories
                   pvalueCutoff =0.05, 
                   qvalueCutoff =0.05,
                   readable = TRUE) %>% mutate(change='up')
ego_up_data <- as.data.frame(ego_up)
ego_down <- enrichGO(gene = gene.df_down$ENTREZID,
                     OrgDb = org.Hs.eg.db, 
                     ont = "ALL", # default is "MF", ALL means all categories
                     pvalueCutoff =0.05, 
                     qvalueCutoff =0.05,
                     readable = TRUE) %>% mutate(change='down')
ego_down_data <- as.data.frame(ego_down)
ego_merge_data <- bind_rows(ego_up_data,ego_down_data)

ego_merge_data1 <- ego_merge_data[c(1:3,7,11)]
table(ego_merge_data1$ONTOLOGY)

## Extract GO results for plotting
ego_merge_BP <- ego_merge_data1[ego_merge_data1$ONTOLOGY =="BP",] %>% 
  mutate(p2 = ifelse(change == "up", -log10(p.adjust), log10(p.adjust))) %>% 
  arrange(change,p2) 
ego_merge_CC <- ego_merge_data1[ego_merge_data1$ONTOLOGY =="CC",] %>% 
  mutate(p2 = ifelse(change == "up", -log10(p.adjust), log10(p.adjust))) %>% 
  arrange(change,p2)
ego_merge_MF <- ego_merge_data1[ego_merge_data1$ONTOLOGY =="MF",] %>% 
  mutate(p2 = ifelse(change == "up", -log10(p.adjust), log10(p.adjust))) %>% 
  arrange(change,p2)

## BP Bidirectional Histogram ----
# Determine BP plot scale
ego_merge_BP$Description = factor(ego_merge_BP$Description,
                                  levels = unique(ego_merge_BP$Description),
                                  ordered = T)
head(ego_merge_BP)

tmp = with(ego_merge_BP, labeling::extended(range(p2)[1], range(p2)[2], m = 10));tmp

lm = tmp[c(1,length(tmp))];lm

# Determine BP plot data
data <- ego_merge_BP[c(1:5,(nrow(ego_merge_BP)-4):nrow(ego_merge_BP)),]
id <- data$Description
p2 <- data$p2
# BP Plot
pdf("./GO_KEGG/Bidirectional histogram/GO_BP_Bi_barplot.pdf")
ggplot(data, aes(x=id, y=p2)) +
  geom_bar(stat='identity', aes(fill=change), width=.7)+
  coord_flip()+
  theme_light() +
  ylim(lm)+
  scale_y_continuous(breaks = tmp,
                     labels = abs(tmp))+
  theme(
    legend.position = "right" #, panel.border = element_blank()
    # "none", "left", "right", "bottom", "top":
    # "left" left, "right" right, "bottom" bottom, "top" top
    # panel.border = element_blank() removes the outer border (default has border)
  )+
  scale_fill_manual(values=c("#2874C5", "#f87669"))+
  facet_grid(ONTOLOGY~., scale='free') # Add ONTOLOGY type
dev.off()

## CC Bidirectional Histogram ----
# Determine CC plot scale
ego_merge_CC$Description = factor(ego_merge_CC$Description,
                                  levels = unique(ego_merge_CC$Description),
                                  ordered = T)
head(ego_merge_CC)

tmp = with(ego_merge_CC, labeling::extended(range(p2)[1], range(p2)[2], m = 12));tmp

lm = tmp[c(1,length(tmp))];lm

# Determine CC plot data
data <- ego_merge_CC[c(1:5,(nrow(ego_merge_CC)-4):nrow(ego_merge_CC)),]
id <- data$Description
p2 <- data$p2
# CC Plot
pdf("./GO_KEGG/Bidirectional histogram/GO_CC_Bi_barplot.pdf")
ggplot(data, aes(x=id, y=p2)) +
  geom_bar(stat='identity', aes(fill=change), width=.7)+
  coord_flip()+
  theme_light() +
  ylim(lm)+
  scale_y_continuous(breaks = tmp,
                     labels = abs(tmp))+
  theme(
    legend.position = "right" #, panel.border = element_blank()
    # "none", "left", "right", "bottom", "top":
    # "left" left, "right" right, "bottom" bottom, "top" top
    # panel.border = element_blank() removes the outer border (default has border)
  )+
  scale_fill_manual(values=c("#2874C5", "#f87669"))+
  facet_grid(ONTOLOGY~., scale='free') # Add ONTOLOGY type
dev.off()

## MF Bidirectional Histogram ----
# Determine MF plot scale
ego_merge_MF$Description = factor(ego_merge_MF$Description,
                                  levels = unique(ego_merge_MF$Description),
                                  ordered = T)
head(ego_merge_MF)

tmp = with(ego_merge_MF, labeling::extended(range(p2)[1], range(p2)[2], m = 10));tmp

lm = tmp[c(1,length(tmp))];lm

# Determine MF plot data
data <- ego_merge_MF[c(1:5,(nrow(ego_merge_MF)-4):nrow(ego_merge_MF)),]
id <- data$Description
p2 <- data$p2
# MF Plot
pdf("./GO_KEGG/Bidirectional histogram/GO_MF_Bi_barplot.pdf")
ggplot(data, aes(x=id, y=p2)) +
  geom_bar(stat='identity', aes(fill=change), width=.7)+
  coord_flip()+
  theme_light() +
  ylim(lm)+
  scale_y_continuous(breaks = tmp,
                     labels = abs(tmp))+
  theme(
    legend.position = "right" #, panel.border = element_blank()
    # "none", "left", "right", "bottom", "top":
    # "left" left, "right" right, "bottom" bottom, "top" top
    # panel.border = element_blank() removes the outer border (default has border)
  )+
  scale_fill_manual(values=c("#2874C5", "#f87669"))+
  facet_grid(ONTOLOGY~., scale='free') # Add ONTOLOGY type
dev.off()

### KEGG Enrichment Analysis ----
kk_up <- enrichKEGG(gene = gene.df_up$ENTREZID, 
                    organism = "hsa", 
                    # keyType = "kegg",
                    pvalueCutoff =0.9999, 
                    qvalueCutoff =0.9999) %>% mutate(change='up')
kk_up_data <- as.data.frame(kk_up)
kk_down <- enrichKEGG(gene = gene.df_down$ENTREZID, 
                      organism = "hsa", 
                      # keyType = "kegg",
                      pvalueCutoff =0.9999, 
                      qvalueCutoff =0.9999) %>% mutate(change='down')
kk_down_data <- as.data.frame(kk_down)
kk_merge_data <- bind_rows(kk_up_data,kk_down_data)

kk_merge_data1 <- kk_merge_data[c(1,2,6,10)]

kk_merge <- kk_merge_data1 %>% 
  mutate(p2 = ifelse(change == "up", -log10(p.adjust), log10(p.adjust))) %>% 
  arrange(change,p2) 

## KEGG Bidirectional Histogram ----
# Determine KEGG plot scale
kk_merge$Description = factor(kk_merge$Description,
                              levels = unique(kk_merge$Description),
                              ordered = T)
head(kk_merge)

tmp = with(kk_merge, labeling::extended(range(p2)[1], range(p2)[2], m = 13));tmp

lm = tmp[c(1,length(tmp))];lm

# Determine KEGG plot data
data <- kk_merge[c(1:5,(nrow(kk_merge)-4):nrow(kk_merge)),]
id <- data$Description
p2 <- data$p2
# KEGG Plot
pdf("./GO_KEGG/Bidirectional histogram/kegg_Bi_barplot.pdf")
ggplot(data, aes(x=id, y=p2)) +
  geom_bar(stat='identity', aes(fill=change), width=.7)+
  coord_flip()+
  theme_light() +
  ylim(lm)+
  scale_y_continuous(breaks = tmp,
                     labels = abs(tmp))+
  theme(
    legend.position = "right" #, panel.border = element_blank()
    # "none", "left", "right", "bottom", "top":
    # "left" left, "right" right, "bottom" bottom, "top" top
    # panel.border = element_blank() removes the outer border (default has border)
  )+
  scale_fill_manual(values=c("#2874C5", "#f87669"))
dev.off()

##########################################
# miRNA-mRNA and mRNA-miRNA sections
##########################################
# Read original mRNA-miRNA interaction data
mir_mRNA=read.table("starbase/mRNA_miRNA_interaction.txt", sep="\t", stringsAsFactors=F, header=T)
# Extract only miRNAname and geneName columns and remove duplicate rows
mir_mRNA=unique(mir_mRNA[,c("miRNAname","geneName")])
# View first six rows
head(mir_mRNA)
# Convert dataframe to list with gene names as list names
mRNA_mir_list=unstack(mir_mRNA,miRNAname~geneName)
# Convert dataframe to list with miRNA names as list names
mir_mRNA_list=unstack(mir_mRNA,geneName~miRNAname)

# Set random seed for reproducibility
set.seed(123)
# Randomly select 100 miRNAs to simulate candidate miRNAs
mir_candidate1=sample(names(mir_mRNA_list),100)
# Get subset of the list to get miRNA-mRNA interactions, then convert to dataframe
mir_target1=stack(mir_mRNA_list[mir_candidate1])
# Rename dataframe columns
names(mir_target1)=c("gene","miRNA")

# Randomly select 100 mRNAs to simulate candidate mRNAs
mRNA_candidate=sample(names(mRNA_mir_list),100)
# Get subset of the list to get mRNA-miRNA interactions, then convert to dataframe
mRNA_target=stack(mRNA_mir_list[mRNA_candidate])
# Rename dataframe columns
names(mRNA_target)=c("miRNA","gene")

##########################################
# miRNA-lncRNA and lncRNA-miRNA sections
##########################################
# Read original lncRNA-miRNA interaction data
mir_lnc=read.table("starbase/lncRNA_miRNA_interaction.txt", sep="\t", stringsAsFactors=F, header=T)
# Extract only miRNAname and geneName columns and remove duplicate rows
mir_lnc=unique(mir_lnc[,c("miRNAname","geneName")])
# View first six rows
head(mir_lnc)
# Convert dataframe to list with lncRNA names as list names
lnc_mir_list=unstack(mir_lnc,miRNAname~geneName)
# Convert dataframe to list with miRNA names as list names
mir_lnc_list=unstack(mir_lnc,geneName~miRNAname)

# Set random seed for reproducibility
set.seed(123)
# Randomly select 100 miRNAs to simulate candidate miRNAs
mir_candidate2=sample(names(mir_lnc_list),100)
# Get subset of the list to get miRNA-lncRNA interactions, then convert to dataframe
mir_target2=stack(mir_lnc_list[mir_candidate2])
# Rename dataframe columns
names(mir_target2)=c("lncRNA","miRNA")

# Randomly select 100 lncRNAs to simulate candidate lncRNAs
lnc_candidate=sample(names(lnc_mir_list),100)
# Get subset of the list to get lncRNA-miRNA interactions, then convert to dataframe
lnc_target=stack(lnc_mir_list[lnc_candidate])
# Rename dataframe columns
names(lnc_target)=c("miRNA","lncRNA")
